# Supplementary material for: Palladium-Catalyzed Mizoroki–Heck and Copper-Free Sonogashira Coupling Reactions in Water Using Thermoresponsive Polymer Micelles
Source: Polymers (Basel). 2021 Aug 13;13(16):2717. doi: 10.3390/polym13162717 (PMC8402173; doi:10.3390/polym13162717)
Supplement: Supplementary file 1 [file polymers-13-02717-s001.zip]

Archive with 1 entries (1 files):
- polymers-1310378-supplementary.pdf
